# Supplementary material for: Lipidomics Identified Lyso-Phosphatidylcholine and Phosphatidylethanolamine as Potential Biomarkers for Diagnosis of Laryngeal Cancer
Source: Front Oncol. 2021 Jun 28;11:646779. doi: 10.3389/fonc.2021.646779 (PMC8273650; doi:10.3389/fonc.2021.646779)
Supplement: Supplementary file 2 [file Table_1.xls]

## Sheet: Sheet1
	Table S2. The list of exact m/z values and retention times and characteristic fragments of all the lipid species identified
	Sample ID	Adduct ion (ESI+)	Adduct ion (ESI-)	ObsMz（ESI+)	ObsMz（ESI-)	tR	ESI+ Fragments	ESI- Fragments
	Cer(d18:0/24:0)	[M+H]+	[M+CH3COO]-	652.66	710.67	5.11	So(d18:0)+H-H2O(284.2943)	(d18:0)-H(239.2381): [(CH3(CH2)14-CH=O)]-H(239.2381)
	Cer(d18:1/16:0)	[M+H]+	[M-H]-	538.518	536.506	3	So(d18:1)+H-2H2O(264.268155); So(d18:1)+H-H2O(282.2795)	(d18:1)-H(237.2224): [(CH3(CH2)12CH=CH-CH=O)]-H(237.2224)
	Cer(d18:1/18:0)	[M+H]+	[M+CH3COO]-	566.55	624.56	3.5	So(d18:1)+H-2H2O(264.2681)	(d18:1)-H(237.2224): [(CH3(CH2)12CH=CH-CH=O)]-H(237.2224)
	Cer(d18:1/20:0)	[M+H]+	[M+CH3COO]-	594.582	652.589	4	So(d18:1)+H-2H2O(264.2682); So(d18:1)+H-H2O(282.2785)	(d18:1)-H(237.2224): [(CH3(CH2)12CH=CH-CH=O)]-H(237.2224)
	Cer(d18:1/22:0)	[M+H]+	[M-H]-	622.614	620.6	4.5	So(d18:1)+H-2H2O(264.2682); So(d18:1)+H-H2O(282.2785)	(d18:1)-H(237.2224): [(CH3(CH2)12CH=CH-CH=O)]-H(237.2224)
	Cer(d18:1/24:0)	[M+H]+	[M+CH3COO]-	650.646	708.656	4.99	So(d18:1)+H-2H2O(264.2682); So(d18:1)+H-H2O(282.2785)	(d18:1)-H(237.2224): [(CH3(CH2)12CH=CH-CH=O)]-H(237.2224)
	Cer(d18:1/24:1)	[M+H]+	[M-H]-	648.631	646.616	4.5	So(d18:1)+H-2H2O(264.2682); So(d18:1)+H-H2O(282.2785)	(d18:1)-H(237.2224): [(CH3(CH2)12CH=CH-CH=O)]-H(237.2224)
	Cer(d18:2/20:0)	[M+H]+	[M+CH3COO]-	592.566	650.575	3.6	So(d18:2)+H-2H2O(262.2536）	(d18:2)-H(235.2068): [(CH3(CH2)10(CH=CH)2-CH=O)]-H(235.2068)
	Cer(d18:2/22:0); Cer(d16:1/24:1)	[M+H]+	[M+CH3COO]-	620.6	678.605	4.1	So(d18:2)+H-2H2O(262.2524); So(d16:1)+H-2H2O(236.2364)	(d18:2)-H(235.2068): [(CH3(CH2)10(CH=CH)2-CH=O)]-H(235.2068); (d16:1): [(CH3(CH2)10CH=CH-CH=O)]-H(209.1919)
	Cer(d18:2/24:1)	[M+H]+	[M-H]-	646.613	644.601	4.09	So(d18:2)+H-2H2O(262.2524); So(d18:2)+H-H2O(280.2629)	(d18:2)-H(235.2068): [(CH3(CH2)10(CH=CH)2-CH=O)]-H(235.2068)
	CerG1(d18:1/16:0)	[M+H]+	[M+CH3COO]-	700.572	758.579	2.61	So(d18:1)+H-2H2O(264.2682); So(d18:1)+H-H2O(282.2785)	-
	CerG1(d18:1/22:0)	[M+H]+	[M+CH3COO]-	784.667	842.674	4.09	So(d18:1)+H-2H2O(264.2682); So(d18:1)+H-H2O(282.2785)	-
	CerG1(d18:1/24:0)	[M+H]+	[M+CH3COO]-	812.699	870.709	4.59	So(d18:1)+H-2H2O(264.2682); So(d18:1)+H-H2O(282.2785)	-
	CerG2(d18:1/16:0)	[M+H]+	[M+CH3COO]-	862.624	920.634	2.43	So(d18:1)+H-2H2O(264.2682); So(d18:1)+H-H2O(282.2785)	-
	CerG2(d18:1/24:1)	[M+H]+	[M+CH3COO]-	972.733	1030.74	3.89	So(d18:1)+H-2H2O(264.2682); So(d18:1)+H-H2O(282.2785)	-
	CerG2(d18:2/16:0)	[M+H]+	[M+CH3COO]-	860.608	918.618	2.11	So(d18:2)+H-2H2O(262.2524); So(d18:2)+H-H2O(280.2629)	-
	ChE 18:1	[M+NH4]+	-	668.634	-	6.8	M+H-FA(369.3511): [C27H45]+)	-
	ChE 18:2	[M+NH4]+	-	666.618	-	6.46	M+H-FA(369.3511): [C27H45]+)	-
	ChE 18:3	[M+NH4]+	-	664.603	-	6.11	M+H-FA(369.3511): [C27H45]+)	-
	ChE 20:2	[M+NH4]+	-	694.65	-	6.8	M+H-FA(369.3511): [C27H45]+)	-
	ChE 20:3	[M+NH4]+	-	692.634	-	6.51	M+H-FA(369.3511): [C27H45]+)	-
	ChE 20:4	[M+NH4]+	-	690.618	-	6.21	M+H-FA(369.3511): [C27H45]+)	-
	ChE 20:5	[M+NH4]+	-	688.603	-	5.88	M+H-FA(369.3511): [C27H45]+)	-
	ChE 22:6	[M+NH4]+	-	714.618	-	5.99	M+H-FA(369.3511): [C27H45]+)	-
	DG 38:7	[M+NH4]+	-	656.524	-	2.66	-	-
	DG(16:0_18:1)	[M+NH4]+	-	612.557	-	3.82	NL[FA(18:1)-H+NH4](313.2729); NL[FA(16:0)-H+NH4](339.2893)	-
	DG(16:1_18:1); DG(16:0_18:2)	[M+NH4]+	-	610.54	-	3.4	NL[FA(18:2)-H+NH4](313.2730); NL[FA(16:0)-H+NH4](337.2730); NL[FA(18:1)-H+NH4](311.2570); NL[FA(16:1)-H+NH4](339.2882)	-
	DG(16:1_18:2); DG(16:0_18:3)	[M+NH4]+	-	608.524	-	3.04	NL[FA(18:2)-H+NH4](311.2576); NL[FA(16:1)-H+NH4](337.2730); NL[FA(18:3)-H+NH4](313.2735); NL[FA(16:0)-H+NH4](335.2576)	-
	DG(18:1_18:1)	[M+NH4]+	-	638.572	-	3.91	NL[FA(18:1)-H+NH4](339.2885)	-
	DG(18:1_18:2)	[M+NH4]+	-	636.556	-	3.5	NL[FA(18:1)-H+NH4](337.2730); NL[FA(18:2)-H+NH4](339.2886)	-
	DG(18:1_20:3)	[M+NH4]+	-	662.572	-	3.57	NL[FA(20:3)-H+NH4](339.2895), NL[FA(18:1)-H+NH4](363.2886)	-
	DG(18:1_20:4)	[M+NH4]+	-	660.556	-	3.41	NL[FA(20:4)-H+NH4](339.2890); NL[FA(18:1)-H+NH4](361.2728	-
	DG(18:1_22:5); DG(18:2_22:4)	[M+NH4]+	-	686.571	-	3.38	NL[FA(22:5)-H+NH4](339.2886); NL[FA(18:1)-H+NH4](387.2885); NL[FA(22:4)-H+NH4](337.2727); NL[FA(18:2)-H+NH4](389.3023)	-
	DG(18:1_22:6); DG(18:2_22:5)	[M+NH4]+	-	684.555	-	3.21	NL[FA(22:6)-H+NH4](339.2887); NL[FA(18:1)-H+NH4](385.2730); NL[FA(22:5)-H+NH4](337.2727); NL[FA(18:2)-H+NH4](387.2874)	-
	DG(18:2_18:2); DG(18:1_18:3)	[M+NH4]+	-	634.539	-	3.1	NL[FA(18:2)-H+NH4](337.2730); NL[FA(18:1)-H+NH4](335.2589); NL[FA(18:3)-H+NH4](339.2887)	-
	DG(18:2_18:3)	[M+NH4]+	-	632.523	-	2.7	NL[FA(18:2)-H+NH4](335.2575); NL[FA(18:3)-H+NH4](337.2732)	-
	DG(18:2_20:3)	[M+NH4]+	-	660.555	-	3.22	NL[FA(20:3)-H+NH4](337.2730); NL[FA(18:2)-H+NH4](363.2890)	-
	DG(18:2_20:4)	[M+NH4]+	-	658.539	-	3	NL[FA(20:4)-H+NH4](337.2732); NL[FA(18:2)-H+NH4](361.2733)	-
	DG(18:2_22:6)	[M+NH4]+	-	682.539	-	2.83	NL[FA(22:6)-H+NH4](337.2732); NL[FA(18:2)-H+NH4](385.2730	-
	FA(10:0)	-	[M-H]-	-	171.139	1.02	-	FA(10:0)-H-CO2(117.1120); FA(10:0)-H3O(153.0917); FA(10:0)-H(171.1390)
	FA(11:0)	-	[M-H]-	-	185.154	1.07	-	FA(11:0)-H-CO2(141.0913); FA(11:0)-H(185.1543)
	FA(12:0)	-	[M-H]-	-	199.17	1.09	-	FA(12:0)-H-CO2(155.1069); FA(12:0)-H(199.1703)
	FA(13:0)	-	[M-H]-	-	213.186	1.17	-	FA(13:0)-H-CO2(169.1562);FA(13:0)-H(213.1860)
	FA(14:0)	-	[M-H]-	-	227.202	1.18	-	FA(14:0)-H-CO2(183.1387); FA(14:0)-H(227.2016)
	FA(14:1)	-	[M-H]-	-	225.186	1.11	-	FA(14:1)-H-CO2(181.1593); FA(14:1)-H3O(197.1541); FA(14:1)-H(225.1862)
	FA(15:0)	-	[M-H]-	-	241.217	1.25	-	FA(15:0)-H-CO2(197.1543); FA(15:0)-H(241.2173)
	FA(15:1)	-	[M-H]-	-	239.203	1.17	-	FA(15:1)-H-CO2(195.1372); FA(15:0)-H(239.2023)
	FA(16:0)	-	[M-H]-	-	255.233	1.29	-	FA(16:0)-H(255.2329)
	FA(16:1)	-	[M-H]-	-	253.217	1.2	-	FA(16:1)-H(253.2173)
	FA(17:0)	-	[M-H]-	-	269.249	1.38	-	FA(17:0)-H(269.2486)
	FA(17:1)	-	[M-H]-	-	267.234	1.26	-	FA(17:1)-H(267.2341)
	FA(17:2)	-	[M-H]-	-	265.218	1.17	-	FA(17:2)-H3O(247.2066); FA(17:2)-H(265.2177)
	FA(18:0)	-	[M-H]-	-	283.264	1.46	-	FA(18:0)-H(283.2642)
	FA(18:1)	-	[M-H]-	-	281.249	1.33	-	FA(18:1)-H(281.2486)
	FA(18:2)	-	[M-H]-	-	279.233	1.23	-	FA(18:2)-H(279.2329)
	FA(18:3)	-	[M-H]-	-	277.217	1.15	-	FA(18:3)-H-CO2(233.2273); FA(18:3)-H(277.2173)
	FA(18:4)	-	[M-H]-	-	275.202	1.1	-	FA(18:4)-H-CO2(231.2118); FA(18:4)-H3O(257.1912); FA(18:4)-H(275.2016)
	FA(19:0)	-	[M-H]-	-	297.28	1.56	-	FA(19:0)-H(297.2799)
	FA(20:0)	-	[M-H]-	-	311.296	1.68	-	FA(20:0)-H(311.2955)
	FA(20:1)	-	[M-H]-	-	309.28	1.5	-	FA(20:1)-H(309.2799)
	FA(20:2)	-	[M-H]-	-	307.264	1.35	-	FA(20:2)-H(307.2642)
	FA(20:3)	-	[M-H]-	-	305.249	1.26	-	FA(20:3)-H-CO2(261.2591); FA(20:4)-H(305.2491)
	FA(20:4)	-	[M-H]-	-	303.232	1.2	-	FA(20:4)-H-CO2(259.2425); FA(20:4)-H3O(285.2219); FA(20:4)-H(303.2324)
	FA(20:5)	-	[M-H]-	-	301.218	1.12	-	FA(20:5)-H-CO2(257.2277); FA(20:5)-H3O(283.2067); FA(20:5)-H(301.2177)
	FA(20:6)	-	[M-H]-	-	299.202	1.17	-	FA(20:6)-H-CO2(255.21229); FA(20:6)-H(299.2016)
	FA(22:0)	-	[M-H]-	-	339.327	1.98	-	FA(22:0)-H(339.3271)
	FA(22:1)	-	[M-H]-	-	337.312	1.7	-	FA(22:1)-H(337.3117)
	FA(22:2)	-	[M-H]-	-	335.296	1.51	-	FA(22:2)-H(335.2955)
	FA(22:3)	-	[M-H]-	-	333.28	1.4	-	FA(22:3)-H(333.2799)
	FA(22:4)	-	[M-H]-	-	331.264	1.3	-	FA(22:4)-H-CO2(287.2749); FA(22:4)-H3O(313.2532); FA(22:4)-H(331.2642)
	FA(22:5)	-	[M-H]-	-	329.248	1.21	-	FA(22:5)-H-CO2(285.2595); FA(22:5)-H3O(311.2382); FA(22:5)-H(329.2482)
	FA(22:6)	-	[M-H]-	-	327.233	1.14	-	FA(22:6)-H-CO2(283.2436); FA(22:6)-H3O(309.2222); FA(22:6)-H(327.2329)
	FA(23:0)	-	[M-H]-	-	353.343	1.97	-	FA(23:0)-H(353.3430)
	FA(24:0)	-	[M-H]-	-	367.359	2.35	-	FA(24:0)-H(367.3586)
	FA(24:1)	-	[M-H]-	-	365.343	1.98	-	FA(24:1)-H(365.3430)
	FA(24:2)	-	[M-H]-	-	363.327	1.74	-	FA(24:2)-H(363.3275)
	FA(24:3)	-	[M-H]-	-	361.312	1.57	-	FA(24:3)-H(361.3117)
	FA(24:4)	-	[M-H]-	-	359.296	1.43	-	FA(24:4)-H-CO2(315.3060); FA(24:4)-H(359.2960)
	FA(24:5)	-	[M-H]-	-	357.28	1.33	-	-
	FA(24:6)	-	[M-H]-	-	355.264	1.25	-	-
	FA(25:0)	-	[M-H]-	-	381.374	2.32	-	FA(25:0)-H(381.3741)
	FA(26:0)	-	[M-H]-	-	395.389	2.53	-	FA(26:0)-H(395.3899)
	FA(26:1)	-	[M-H]-	-	393.375	2.33	-	FA(26:1)-H(393.3745)
	LPC(14:0)	[M+H]+	[M+CH3COO]-	468.307	526.314	1.08	(P-Cho)+H(184.0731)	FA(14:0)-H(227.2016)
	LPC(15:0)	[M+H]+	[M+CH3COO]-	482.323	540.33	1.11	(P-Cho)+H(184.0731)	FA(15:0)-H(241.2173)
	LPC(16:0)	[M+H]+	[M+CH3COO]-	496.339	554.345	1.16	(P-Cho)+H(184.0731)	FA(16:0)-H(255.2332)
	LPC(16:1)	[M+H]+	[M+CH3COO]-	494.323	552.33	1.1	(P-Cho)+H(184.0731)	FA(16:1)-H(253.2176)
	LPC(17:0)	[M+H]+	[M+CH3COO]-	510.354	568.361	1.21	(P-Cho)+H(184.0731)	FA(17:0)-H(269.2490)
	LPC(18:0)	[M+H]+	[M+CH3COO]-	524.37	582.377	1.27	(P-Cho)+H(184.0731)	FA(18:0)-H(283.2647)
	LPC(18:1)	[M+H]+	[M+CH3COO]-	522.354	580.361	1.18	(P-Cho)+H(184.0731)	FA(18:1)-H(281.2489)
	LPC(18:2)	[M+H]+	[M+CH3COO]-	520.339	578.346	1.1	(P-Cho)+H(184.0731)	FA(18:2)-H(279.2332)
	LPC(18:3)	[M+H]+	[M+CH3COO]-	518.323	576.33	1.16	(P-Cho)+H(184.0731)	FA(18:3)-H(277.2178)
	LPC(18:4)	[M+H]+	[M+CH3COO]-	516.305	574.312	1.1	(P-Cho)+H(184.0731)	FA(18:4)-H(275.2019)
	LPC(20:0)	[M+H]+	[M+CH3COO]-	552.402	610.408	1.42	(P-Cho)+H(184.0731)	FA(20:0)-H(311.2960)
	LPC(20:1)	[M+H]+	[M+CH3COO]-	550.387	608.393	1.3	(P-Cho)+H(184.0732)	FA(20:1)-H(309.2805)
	LPC(20:2)	[M+H]+	[M+CH3COO]-	548.37	606.376	1.2	(P-Cho)+H(184.0731)	FA(20:2)-H(307.2642)
	LPC(20:3)	[M+H]+	[M+CH3COO]-	546.352	604.359	1.27	(P-Cho)+H(184.0731)	FA(20:3)-H(305.2491)
	LPC(20:4)	[M+H]+	[M+CH3COO]-	544.337	602.343	1.1	(P-Cho)+H(184.0731)	FA(20:4)-H-CO2(259.2433); FA(20:4)-H(303.2334)
	LPC(20:5)	[M+H]+	[M+CH3COO]-	542.321	600.327	1.1	(P-Cho)+H(184.0731)	FA(20:5)-H-CO2(257.2276); FA(20:5)-H(301.2176)
	LPC(22:0)	[M+H]+	[M+CH3COO]-	580.433	638.44	1.63	(P-Cho)+H(184.0731)	FA(22:0)-H(339.3268)
	LPC(22:1)	[M+H]+	[M+CH3COO]-	578.417	636.424	1.44	(P-Cho)+H(184.0731)	FA(22:1)-H(337.3112)
	LPC(22:3)	[M+H]+	[M+CH3COO]-	574.384	632.39	1.42	(P-Cho)+H(184.0731)	FA(22:3)-H(333.2799)
	LPC(22:4)	[M+H]+	[M+CH3COO]-	572.367	630.374	1.29	(P-Cho)+H(184.0731)	FA(22:4)-H(331.2642)
	LPC(22:6)	[M+H]+	[M+CH3COO]-	568.339	626.345	1.08	(P-Cho)+H(184.0731)	FA(22:6)-H-CO2(283.2436); FA(22:6)-H(327.2336)
	LPC(24:0)	[M+H]+	[M+CH3COO]-	608.465	666.471	1.9	(P-Cho)+H(184.0731)	FA(24:0)-H(367.3582)
	LPC(24:1)	[M+H]+	[M+CH3COO]-	606.448	664.455	1.63	(P-Cho)+H(184.0731)	FA(24:1)-H(365.3424)
	LPC-O 16:1	[M+H]+	-	480.344	-	1.21	(P-Cho)+H(184.0731)	-
	LPC-O 18:0	[M+H]+	-	510.391	-	1.36	(P-Cho)+H(184.0731)	-
	LPC-O 18:1	[M+H]+	-	508.375	-	1.25	(P-Cho)+H(184.0731)	-
	LPC-O 18:3	[M+H]+	-	504.341	-	1.22	(P-Cho)+H(184.0731)	-
	LPE(16:0)	[M+H]+	[M-H]-	454.291	452.277	1.17	NL[PE], M+H-141.0696(313.2731)	FA(16:0)-H(255.2332)
	LPE(16:0p)	[M+H]+	[M-H]-	438.298	436.284	1.23	M+H-(CH2=COHCH2OH)(364.2596)	M-[CH3(CH2)13CH=CH-OH]-H(196.0377)
	LPE(18:0)	[M+H]+	[M-H]-	482.324	480.31	1.27	NL[PE], M+H-141.0696(341.3039)	FA(18:0)-H(283.2646)
	LPE(18:0p)	[M+H]+	[M-H]-	466.329	464.315	1.37	M+H-(CH2=COHCH2OH)(392.2916)	M-[CH3(CH2)15CH=CH-OH]-H(196.0377)
	LPE(18:1)	[M+H]+	[M-H]-	480.306	478.292	1.19	NL[PE], M+H-141.0696(339.2827)	FA(18:1)-H(281.2489)
	LPE(18:1p)	[M+H]+	[M-H]-	464.314	462.3	1.26	M+H-(CH2=COHCH2OH)(390.2759)	M-[CH3(CH2)13CH=CH-CH=CH-OH]-H(196.0377)
	LPE(18:2)	[M+H]+	[M-H]-	478.292	476.277	1.11	NL[PE], M+H-141.0696(337.2729)	FA(18:2)-H(279.2333)
	LPE(20:4)	[M+H]+	[M-H]-	502.292	500.277	1.11	NL[PE], M+H-141.0696(361.2730)	FA(20:4)-H(303.2334)
	LPE(22:6)	[M+H]+	[M-H]-	526.293	524.279	1.09	NL[PE], M+H-141.0696(385.2728)	FA(22:6)-H-CO2(283.2434); FA(22:6)-H(327.2333)
	OAHFA(16:0_18:2)	-	[M-H]-	-	533.456	1.29	-	FA(16:0)-H(255.2331)
	OAHFA(18:0_20:2)	-	[M-H]-	-	589.518	1.46	-	FA(18:0)-H(283.2646)
	OAHFA(18:1_18:0)	-	[M-H]-	-	563.505	1.33	-	FA(18:1)-H(281.2491)
	OAHFA(18:1_20:3)	-	[M-H]-	-	585.487	1.34	-	FA(18:1)-H(281.2491)
	OAHFA(18:2_18:1)	-	[M-H]-	-	559.473	1.23	-	FA(18:2)-H(279.2334)
	OAHFA(18:2_22:6)	-	[M-H]-	-	605.456	1.21	-	FA(18:2)-H(279.2334)
	PC 33:0	[M+H]+	[M+CH3COO]-	748.583	806.59	3.06	(P-Cho)+H(184.0731)	-
	PC 34:0	[M+H]+	[M+CH3COO]-	762.601	820.607	3.31	(P-Cho)+H(184.0731)	-
	PC 36:6	[M+H]+	[M+CH3COO]-	778.534	836.54	2.25	(P-Cho)+H(184.0731)	-
	PC 36:7	[M+H]+	[M+CH3COO]-	776.519	834.526	2.12	(P-Cho)+H(184.0731)	-
	PC 38:7	[M+H]+	[M+CH3COO]-	804.55	862.557	2.51	(P-Cho)+H(184.0731)	-
	PC 38:8	[M+H]+	[M+CH3COO]-	802.535	860.542	2.22	(P-Cho)+H(184.0731)	-
	PC 39:3	[M+H]+	[M+CH3COO]-	826.633	884.638	3.4	(P-Cho)+H(184.0731)	-
	PC 40:8	[M+H]+	[M+CH3COO]-	830.571	888.572	2.11	(P-Cho)+H(184.0731)	-
	PC 40:9	[M+H]+	[M+CH3COO]-	828.55	886.557	2.25	(P-Cho)+H(184.0731)	-
	PC 42:4	[M+H]+	[M+CH3COO]-	866.666	924.672	4	(P-Cho)+H(184.0731)	-
	PC 42:5	[M+H]+	[M+CH3COO]-	864.647	922.654	3.51	(P-Cho)+H(184.0731)	-
	PC 42:6	[M+H]+	[M+CH3COO]-	862.63	920.637	3.09	(P-Cho)+H(184.0731)	-
	PC 44:10	[M+H]+	[M+CH3COO]-	882.604	940.611	2.31	(P-Cho)+H(184.0731)	-
	PC 44:4	[M+H]+	[M+CH3COO]-	894.695	952.702	4.6	(P-Cho)+H(184.0731)	-
	PC(14:0_18:2)	[M+H]+	[M+CH3COO]-	730.539	788.546	2.16	(P-Cho)+H(184.0732)	FA(14:0)-H(227.2015); FA(18:2)-H(279.2331)
	PC(15:0_18:1)	[M+H]+	[M+CH3COO]-	746.57	804.577	2.7	(P-Cho)+H(184.0732)	FA(15:0)-H(241.2174); FA(18:1)-H(281.2489)
	PC(15:0_18:2)	[M+H]+	[M+CH3COO]-	744.553	802.559	2.35	(P-Cho)+H(184.0731)	FA(15:0)-H(241.2174); FA(18:2)-H(279.2332)
	PC(15:0_20:4)	[M+H]+	[M+CH3COO]-	768.552	826.559	2.32	(P-Cho)+H(184.0731)	FA(20:4)-H(303.2333)
	PC(15:0_22:6)	[M+H]+	[M+CH3COO]-	792.553	850.559	2.18	(P-Cho)+H(184.0731)	FA(15:0)-H(241.2176); FA(22:6)-H-CO2(283.2436)
	PC(16:0_14:0)	[M+H]+	[M+CH3COO]-	706.537	764.543	2.4	(P-Cho)+H(184.0731)	FA(16:0)-H(255.2332); FA(14:0)-H(227.2015)
	PC(16:0_15:0)	[M+H]+	[M+CH3COO]-	720.553	778.559	2.62	(P-Cho)+H(184.0731)	FA(16:0)-H(255.2332)
	PC(16:0_16:0)	[M+H]+	[M+CH3COO]-	734.568	792.575	2.83	(P-Cho)+H(184.0731)	FA(16:0)-H(255.2330)
	PC(16:0_16:1)	[M+H]+	[M+CH3COO]-	732.552	790.558	2.49	(P-Cho)+H(184.0731)	FA(16:0)-H(255.2332)
	PC(16:0_18:1)	[M+H]+	[M+CH3COO]-	760.584	818.59	2.93	(P-Cho)+H(184.0731)	FA(16:0)-H(255.2331); FA(18:1)-H(281.2489)
	PC(16:0_18:2)	[M+H]+	[M+CH3COO]-	758.568	816.574	2.56	(P-Cho)+H(184.0731)	FA(16:0)-H(255.2331); FA(18:2)-H(279.2331)
	PC(16:0_20:3)	[M+H]+	[M+CH3COO]-	784.586	842.592	2.66	(P-Cho)+H(184.0732)	FA(16:0)-H(255.2330); FA(20:3)-H(305.2490)
	PC(16:0_20:4)	[M+H]+	[M+CH3COO]-	782.57	840.577	2.52	(P-Cho)+H(184.0732)	FA(16:0)-H(255.2330); FA(20:4)-H-CO2(259.2436); FA(20:4)-H(303.2332)
	PC(16:0_20:5)	[M+H]+	[M+CH3COO]-	780.55	838.557	2.2	(P-Cho)+H(184.0731)	FA(16:0)-H(255.2331); FA(20:5)-H(301.2177)
	PC(16:0_22:4)	[M+H]+	[M+CH3COO]-	810.6	868.607	2.99	(P-Cho)+H(184.0731)	FA(22:4)-H(331.2646); FA(16:0)-H(255.2332)
	PC(16:0_22:5)	[M+H]+	[M+CH3COO]-	808.586	866.592	2.62	(P-Cho)+H(184.0732)	FA(16:0)-H(255.2332); FA(22:5)-H-CO2(285.2591); FA(22:5)-H(329.2490)
	PC(16:0_22:6)	[M+H]+	[M+CH3COO]-	806.57	864.577	2.36	(P-Cho)+H(184.0732)	FA(16:0)-H(255.2333); FA(22:6)-H-CO2(283.2436); FA(22:6)-H(327.2335)
	PC(16:1_18:2)	[M+H]+	[M+CH3COO]-	756.552	814.559	2.25	(P-Cho)+H(184.0731)	FA(16:1)-H(253.2174); FA(18:2)-H(279.233)
	PC(16:1_18:3)	[M+H]+	[M+CH3COO]-	754.537	812.544	2.12	(P-Cho)+H(184.0731)	FA(16:1)-H(253.2174); FA(18:3)-H(277.2182)
	PC(16:2_18:2)	[M+H]+	[M+CH3COO]-	754.539	812.545	2	(P-Cho)+H(184.0732)	FA(16:2)-H(251.2021); FA(18:2)-H(279.2334)
	PC(17:0_18:1)	[M+H]+	[M+CH3COO]-	774.602	832.608	3.15	(P-Cho)+H(184.0732)	FA(17:0)-H(269.2490); FA(18:1)-H(281.2490)
	PC(17:0_20:4)	[M+H]+	[M+CH3COO]-	796.584	854.59	2.74	(P-Cho)+H(184.0731)	FA(20:4)-H-CO2(259.2435); FA(17:0)-H(269.2494)
	PC(17:1_18:1)	[M+H]+	[M+CH3COO]-	772.583	830.59	2.78	(P-Cho)+H(184.0731)	FA(17:1)-H(267.2339); FA(18:1)-H(281.2490)
	PC(18:0_18:0)	[M+H]+	[M+CH3COO]-	790.632	848.639	3.8	(P-Cho)+H(184.0731)	FA(18:0)-H(283.2646)
	PC(18:0_18:1)	[M+H]+	[M+CH3COO]-	788.616	846.622	3.41	(P-Cho)+H(184.0731)	FA(18:1)-H(281.2489); FA(18:0)-H(283.2646)
	PC(18:0_18:2)	[M+H]+	[M+CH3COO]-	786.602	844.608	3.03	(P-Cho)+H(184.0732)	FA(18:2)-H(279.2332); FA(18:0)-H(283.2645)
	PC(18:0_20:2)	[M+H]+	[M+CH3COO]-	814.631	872.638	3.43	(P-Cho)+H(184.0731)	FA(18:0)-H(283.2646); FA(20:2)-H(307.2647)
	PC(18:0_22:4)	[M+H]+	[M+CH3COO]-	838.633	896.64	3.5	(P-Cho)+H(184.0732)	FA(18:0)-H(283.2647); FA(22:4)-H-CO2(287.2750); FA(22:4)-H(331.2645)
	PC(18:0_22:5)	[M+H]+	[M+CH3COO]-	836.617	894.623	3.17	(P-Cho)+H(184.0732)	FA(18:0)-H(283.2646); FA(22:5)-H-CO2(285.2588); FA(22:5)-H(329.2489)
	PC(18:0_22:6)	[M+H]+	[M+CH3COO]-	834.599	892.606	2.81	(P-Cho)+H(184.0731)	FA(22:6)-H-CO2(283.2437); FA(18:0)-H(283.2645); FA(22:6)-H(327.2330)
	PC(18:1_20:4)	[M+H]+	[M+CH3COO]-	808.583	866.59	2.48	(P-Cho)+H(184.0731)	FA(18:1)-H(281.2490); FA(20:4)-H(303.2334)
	PC(18:1_22:6)	[M+H]+	[M+CH3COO]-	832.583	890.59	2.42	(P-Cho)+H(184.0731)	FA(18:1)-H(281.2483); FA(22:6)-H(327.2333)
	PC(18:2_18:2)	[M+H]+	[M+CH3COO]-	782.569	840.576	2.29	(P-Cho)+H(184.0732)	FA(18:2)-H(279.2329)
	PC(18:2_20:1)	[M+H]+	[M+CH3COO]-	812.616	870.622	3.15	(P-Cho)+H(184.0731)	FA(20:3)-H(305.2491); FA(18:0)-H(283.2646); FA(18:2)-H(279.2331)
	PC(18:2_20:4)	[M+H]+	[M+CH3COO]-	806.57	864.576	2.25	(P-Cho)+H(184.0732)	FA(20:4)-H-CO2(259.2431); FA(18:2)-H(279.2334); FA(20:4)-H(303.2332)
	PC(19:0_18:2); PC(17:0_20:2)	[M+H]+	[M+CH3COO]-	800.616	858.622	3.28	(P-Cho)+H(184.0731)	FA(17:0)-H(269.2494); FA(18:2)-H(279.2331); FA(19:0)-H(297.2803); FA(20:2)-H(307.2647)
	PC(19:0_20:4)	[M+H]+	[M+CH3COO]-	824.617	882.623	3.24	(P-Cho)+H(184.0731)	FA(20:4)-H-CO2(259.2436); FA(19:0)-H(297.2802); FA(20:4)-H(303.233)
	PC(20:0_20:4)	[M+H]+	[M+CH3COO]-	838.632	896.639	3.31	(P-Cho)+H(184.0731)	FA(20:4)-H-CO2(259.2433); FA(20:4)-H(303.2331); FA(20:0)-H(311.2960)
	PC(20:1_20:4)	[M+H]+	[M+CH3COO]-	836.615	894.622	2.94	(P-Cho)+H(184.0731)	FA(20:4)-H(303.233)
	PC(20:2_22:6)	[M+H]+	[M+CH3COO]-	858.601	916.608	2.46	(P-Cho)+H(184.0732)	FA(22:6)-H(327.2334)
	PC(20:4_22:6)	[M+H]+	[M+CH3COO]-	854.568	912.575	2.1	(P-Cho)+H(184.0732)	FA(22:6)-H-CO2(283.2432); FA(20:4)-H(303.2332); FA(22:6)-H(327.2330)
	PC-O 32:0	[M+H]+	[M+CH3COO]-	720.589	778.595	3.16	(P-Cho)+H(184.0731)	-
	PC-O 32:1	[M+H]+	[M+CH3COO]-	718.573	776.58	3.14	(P-Cho)+H(184.0731)	-
	PC-O 32:2	[M+H]+	[M+CH3COO]-	716.558	774.564	2.81	(P-Cho)+H(184.0731)	-
	PC-O 34:1 (FA18:1)	[M+H]+	[M+CH3COO]-	746.605	804.611	3.23	(P-Cho)+H(184.0731)	FA(18:1)-H(281.2483)
	PC-O 34:2 (FA18:2)	[M+H]+	[M+CH3COO]-	744.588	802.595	2.87	(P-Cho)+H(184.0731)	FA(18:2)-H(279.2332)
	PC-O 34:3 (FA18:2)	[M+H]+	[M+CH3COO]-	742.573	800.58	2.84	(P-Cho)+H(184.0731)	FA(18:2)-H(279.2332)
	PC-O 35:3	[M+H]+	[M+CH3COO]-	756.588	814.595	3.05	-	-
	PC-O 36:2 (FA18:2)	[M+H]+	[M+CH3COO]-	772.621	830.627	3.36	(P-Cho)+H(184.0731)	FA(18:2)-H(279.2336)
	PC-O 36:3 (FA18:2)	[M+H]+	[M+CH3COO]-	770.604	828.611	2.94	(P-Cho)+H(184.0731)	FA(18:2)-H(279.2336)
	PC-O 36:4 (FA20:3)	[M+H]+	[M+CH3COO]-	768.588	826.595	2.83	(P-Cho)+H(184.0731)	FA(20:3)-H(305.2497)
	PC-O 36:5 (FA20:4)	[M+H]+	[M+CH3COO]-	766.573	824.58	2.78	(P-Cho)+H(184.0731)	FA(20:4)-H(303.2329)
	PC-O 36:6 (FA20:5)	[M+H]+	[M+CH3COO]-	764.556	822.562	2.44	(P-Cho)+H(184.0731)	FA(20:5)-H(301.2178)
	PC-O 38:3 (FA20:3)	[M+H]+	[M+CH3COO]-	798.637	856.644	3.5	(P-Cho)+H(184.0731)	FA(20:3)-H(305.2497)
	PC-O 38:4 (FA20:4)	[M+H]+	[M+CH3COO]-	796.62	854.626	3.33	(P-Cho)+H(184.0731)	FA(20:4)-H-CO2(259.24323); FA(20:4)-H(303.2333)
	PC-O 38:5 (FA20:4)	[M+H]+	[M+CH3COO]-	794.605	852.611	2.9	(P-Cho)+H(184.0731)	FA(20:4)-H-CO2(259.24323); FA(20:4)-H(303.2333)
	PC-O 38:6 (FA22:5)	[M+H]+	[M+CH3COO]-	792.589	850.596	2.84	(P-Cho)+H(184.0731)	FA(22:5)-H-CO2(285.2585); FA(22:5)-H(329.2487)
	PC-O 38:7 (FA22:6)	[M+H]+	[M+CH3COO]-	790.572	848.579	2.6	(P-Cho)+H(184.0731)	FA(22:6)-H-CO2(283.2434); FA(22:6)-H(327.2333)
	PC-O 40:4 (FA20:4)	[M+H]+	[M+CH3COO]-	824.654	882.66	3.83	(P-Cho)+H(184.0732)	FA(20:4)-H-CO2(259.2435); FA(20:4)-H(303.2335)
	PC-O 40:5 (FA22:5)	[M+H]+	[M+CH3COO]-	822.637	880.644	3.78	(P-Cho)+H(184.0731)	FA(22:5)-H(329.2490)
	PC-O 40:7 (FA22:6)	[M+H]+	[M+CH3COO]-	818.605	876.611	3.33	(P-Cho)+H(184.0731)	FA(22:6)-H-CO2(283.2434); FA(22:6)-H(327.2333)
	PC-O 40:8 (FA22:6)	[M+H]+	[M+CH3COO]-	816.591	874.597	2.89	(P-Cho)+H(184.0732)	FA(22:6)-H-CO2(283.2434); FA(22:6)-H(327.2325)
	PE(16:0_16:1)	[M+H]+	[M-H]-	690.506	688.492	2.57	-	FA(16:1)-H(253.2174); FA(16:0)-H(255.2333)
	PE(16:0_18:1)	[M+H]+	[M-H]-	718.537	716.523	3.02	NL[PE], M+H-141.0696(577.5178)	FA(16:0)-H(255.2330); FA(18:1)-H(281.2488)
	PE(16:0_18:2)	[M+H]+	[M-H]-	716.521	714.506	2.64	NL[PE], M+H-141.0696(575.5021)	FA(16:0)-H(255.2330); FA(18:2)-H(279.2333)
	PE(16:0_18:3)	[M+H]+	[M-H]-	714.507	712.493	2.31	-	FA(16:0)-H(255.2329); FA(18:3)-H(277.2176)
	PE(16:0_20:4)	[M+H]+	[M-H]-	740.521	738.506	2.6	NL[PE], M+H-141.0696(599.5021)	FA(16:0)-H(255.2332); FA(20:4)-H-CO2(259.2434); FA(20:4)-H(303.2335)
	PE(16:0_20:5)	[M+H]+	[M-H]-	738.505	736.491	2.29	NL[PE], M+H-141.0696(597.4861)	FA(16:0)-H(255.2333); FA(20:5)-H-CO2(257.2281); FA(20:5)-H(301.2176)
	PE(16:0_22:5)	[M+H]+	[M-H]-	766.538	764.523	2.56	NL[PE], M+H-141.0696(625.5175)	FA(16:0)-H(255.2331); FA(22:5)-H-CO2(285.2590); FA(22:5)-H(329.2486)
	PE(16:0_22:6)	[M+H]+	[M-H]-	764.521	762.507	2.43	NL[PE], M+H-141.0696(623.5020	FA(16:0)-H(255.23301); FA(22:6)-H-CO2(283.2433); FA(22:6)-H(327.2331)
	PE(16:0p_18:1)	[M+H]+	[M-H]-	702.543	700.528	3.35	M+H-FA(18:1)-C3H4O(364.2603)	FA(18:1)-H(281.2489)
	PE(16:0p_18:2)	[M+H]+	[M-H]-	700.526	698.511	2.94	M+H-FA(18:2)-C3H4O(364.2603)	FA(18:2)-H(279.2334)
	PE(16:0p_20:4)	[M+H]+	[M-H]-	724.529	722.514	2.89	M+H-FA(20:4)-C3H4O(364.2603)	FA(20:4)-H-CO2(259.2432); FA(20:4)-H(303.2332)
	PE(16:0p_20:5)	[M+H]+	[M-H]-	722.511	720.496	2.55	M+H-FA(20:5)-C3H4O(364.2603)	FA(20:5)-H-CO2(257.2281); FA(20:5)-H(301.2176)
	PE(16:0p_22:4)	[M+H]+	[M-H]-	752.558	750.544	3.21	M+H-FA(16:0)-C3H4O(364.2603)	FA(22:4)-H(331.2649)
	PE(16:0p_22:5)	[M+H]+	[M-H]-	750.544	748.529	2.96	M+H-FA(22:5)-C3H4O(364.2603)	FA(22:5)-H-CO2(285.2606); FA(22:5)-H(329.2491)
	PE(16:0p_22:6)	[M+H]+	[M-H]-	748.528	746.514	2.71	M+H-FA(22:6)-C3H4O(364.2603)	FA(22:6)-H-CO2(283.2437); FA(22:6)-H(327.2335)
	PE(17:0_18:2)	[M+H]+	[M-H]-	730.539	728.524	2.88	NL[PE], M+H-141.0696(589.5533)	FA(17:0)-H(269.2487); FA(18:2)-H(279.2334)
	PE(17:0_22:6)	[M+H]+	[M-H]-	778.539	776.524	2.65	NL[PE], M+H-141.0696(637.6719)	FA(17:0)-H(269.2489); FA(22:6)-H-CO2(283.2434); FA(22:6)-H(327.2334)
	PE(18:0_18:1)	[M+H]+	[M-H]-	746.569	744.554	3.51	NL[PE], M+H-141.0696(605.5491)	FA(18:1)-H(281.2489); FA(18:0)-H(283.2645)
	PE(18:0_18:2)	[M+H]+	[M-H]-	744.553	742.538	3.11	NL[PE], M+H-141.0696(603.5332)	FA(18:2)-H(279.2334); FA(18:0)-H(283.2648)
	PE(18:0_20:3)	[M+H]+	[M-H]-	770.57	768.555	3.27	NL[PE], M+H-141.0696(629.5416)	FA(18:0)-H(283.2645); FA(20:3)-H(305.2491)
	PE(18:0_22:5); PE(18:1_22:4)	[M+H]+	[M-H]-	794.562	792.547	3.03	NL[PE], M+H-141.0696(653.5408)	FA(22:4)-H(331.2646); FA(18:1)-H(281.2479); FA(22:5)-H(329.2490); FA(18:0)-H(283.2646)
	PE(18:0_22:6)	[M+H]+	[M-H]-	792.553	790.539	2.9	NL[PE], M+H-141.0696(651.5342)	FA(22:6)-H-CO2(283.2441); FA(18:0)-H(283.2648); FA(22:6)-H(327.2335)
	PE(18:0p_18:1)	[M+H]+	[M-H]-	730.575	728.56	3.83	M+H-FA(18:1)-C3H4O(392.2915)	FA(18:1)-H(281.2489)
	PE(18:0p_18:2)	[M+H]+	[M-H]-	728.558	726.544	3.43	M+H-FA(18:2)-C3H4O(392.2915)	FA(18:2)-H(279.2334)
	PE(18:0p_20:3)	[M+H]+	[M-H]-	754.574	752.559	3.56	M+H-FA(20:3)-C3H4O(392.2915)	-
	PE(18:0p_20:4)	[M+H]+	[M-H]-	752.559	750.544	3.38	M+H-FA(20:4)-C3H4O(392.2915)	FA(20:4)-H-CO2(259.2432); FA(20:4)-H(303.2332)
	PE(18:0p_22:4)	[M+H]+	[M-H]-	780.592	778.577	3.71	M+H-FA(22:4)-C3H4O(392.2915)	FA(22:4)-H(331.2645)
	PE(18:0p_22:5)	[M+H]+	[M-H]-	778.574	776.56	3.35	M+H-FA(22:5)-C3H4O(392.2915)	FA(22:5)-H-CO2(285.2592); FA(22:5)-H(329.2494)
	PE(18:0p_22:5); PE(20:0p_20:5)	[M+H]+	[M-H]-	778.575	776.56	3.55	M+H-FA(22:5)-C3H4O(392.2916); M+H-FA(20:5)-C3H4O(420.3233)	FA(22:5)-H-CO2(285.2606); FA(22:5)-H(329.2491); FA(20:5)-H-CO2(257.2278); FA(20:5)-H(301.2177)
	PE(18:0p_22:6)	[M+H]+	[M-H]-	776.559	774.544	3.19	M+H-FA(22:6)-C3H4O(392.2916)	FA(22:6)-H-CO2(283.2437); FA(22:6)-H(327.2335)
	PE(18:1_18:2)	[M+H]+	[M-H]-	742.537	740.522	2.73	NL[PE], M+H-141.0696(601.5184)	FA(18:2)-H(279.2333); FA(18:1)-H(281.2489)
	PE(18:1_20:1)	[M+H]+	[M-H]-	772.585	770.571	3.53	NL[PE], M+H-141.0696(631.5499)	FA(18:1)-H(281.2489); FA(20:1)-H(309.2779)
	PE(18:1_20:3)	[M+H]+	[M-H]-	768.554	766.54	3.08	NL[PE], M+H-141.0696(627.5333)	FA(18:1)-H(281.2489); FA(20:3)-H(305.2488)
	PE(18:1_20:4)	[M+H]+	[M-H]-	766.538	764.524	2.71	NL[PE], M+H-141.0696(625.5175)	FA(20:4)-H-CO2(259.2432); FA(18:1)-H(281.2489); FA(20:4)-H(303.2332)
	PE(18:1_22:6)	[M+H]+	[M-H]-	790.538	788.524	2.5	NL[PE], M+H-141.0696(649.5177)	FA(18:1)-H(281.2492); FA(22:6)-H-CO2(283.2437); FA(22:6)-H(327.2336)
	PE(18:1p_18:2)	[M+H]+	[M-H]-	726.542	724.527	3	M+H-FA(18:2)-C3H4O(390.2759)	FA(18:2)-H(279.2332)
	PE(18:1p_20:4)	[M+H]+	[M-H]-	750.542	748.528	2.85	M+H-FA(20:4)-C3H4O(390.2758	FA(20:4)-H-CO2(259.2434); FA(20:4)-H(303.2335)
	PE(18:1p_20:5)	[M+H]+	[M-H]-	748.528	746.514	2.57	M+H-FA(20:5)-C3H4O(390.2758)	FA(20:5)-H-CO2(257.2277); FA(20:5)-H(301.2179)
	PE(18:1p_22:6)	[M+H]+	[M-H]-	774.544	772.529	2.78	M+H-FA(22:6)-C3H4O(390.2759)	FA(22:6)-H-CO2(283.2437); FA(22:6)-H(327.2335)
	PE(18:2_18:2)	[M+H]+	[M-H]-	740.523	738.509	2.36	NL[PE], M+H-141.0696(599.5021)	FA(18:2)-H(279.2334)
	PE(18:2_20:4)	[M+H]+	[M-H]-	764.521	762.506	2.3	NL[PE], M+H-141.0696(623.5020)	FA(18:2)-H(279.2334); FA(20:4)-H-CO2(259.2434); FA(20:4)-H(303.2335)
	PE(18:2p_22:6)	[M+H]+	[M-H]-	772.528	770.514	2.4	M+H-FA(22:6)-C3H4O(388.2606)	FA(22:6)-H-CO2(283.2437); FA(22:6)-H(327.2335)
	PE(20:0p_18:2)	[M+H]+	[M-H]-	756.589	754.575	3.94	M+H-FA(18:2)-C3H4O(420.3240)	FA(18:2)-H(279.2334)
	PE(20:0p_20:4)	[M+H]+	[M-H]-	780.59	778.575	3.89	M+H-FA(20:4)-C3H4O(420.3240)	FA(20:4)-H-CO2(259.2432); FA(20:4)-H(303.2332)
	PE(20:0p_22:6)	[M+H]+	[M-H]-	804.592	802.577	3.7	M+H-FA(22:6)-C3H4O(420.3240)	FA(22:6)-H-CO2(283.2433); FA(22:6)-H(327.2331)
	PE(20:1p_22:6)	[M+H]+	[M-H]-	802.575	800.561	3.21	M+H-FA(22:6)-C3H4O(418.3085)	FA(22:6)-H-CO2(283.2437); FA(22:6)-H(327.2335)
	PG(18:0_18:2)	-	[M-H]-	-	773.535	2.11	-	GP-H3O(152.9951); FA(18:2)-H(279.233); FA(18:0)-H(283.2646)
	PI(16:0_18:1)	-	[M-H]-	-	835.534	1.98	-	PH(inositol)-H2O-H(241.0121); FA(16:0)-H(255.2339); FA(18:1)-H(281.2498)
	PI(16:0_18:2)	-	[M-H]-	-	833.519	1.76	-	PH(inositol)-H2O-H(241.0122); FA(16:0)-H(255.2332); FA(18:2)-H(279.2336)
	PI(16:0_20:3); PI(18:1_18:2)	-	[M-H]-	-	859.534	1.81	-	PH(inositol)-H2O-H(241.0121); FA(16:0)-H(255.2339); FA(20:3)-H(305.2492); FA(18:1)-H(281.2498); A(18:2)-H(279.2336)
	PI(16:0_20:4)	-	[M-H]-	-	857.519	1.74	-	PH(inositol)-H2O-H(241.0122); FA(16:0)-H(255.2332); FA(20:4)-H(303.2336); FA(18:2)-H(279.2336)
	PI(16:0_22:6)	-	[M-H]-	-	881.52	1.65	-	PH(inositol)-H2O-H(241.0121); FA(16:0)-H(255.2332); FA(22:6)-H-CO2(283.2439); FA(22:6)-H(327.2335)
	PI(17:0_18:1)	-	[M-H]-	-	849.55	2.13	-	PH(inositol)-H2O-H(241.0119); FA(17:0)-H(269.2488); FA(18:1)-H(281.2489)
	PI(17:0_18:2)	-	[M-H]-	-	847.535	1.89	-	PH(inositol)-H2O-H(241.0115); FA(17:0)-H(269.2486); FA(18:2)-H(279.2328)
	PI(17:0_20:4)	-	[M-H]-	-	871.535	1.87	-	PH(inositol)-H2O-H(241.0121); FA(17:0)-H(269.2487); FA(20:4)-H(303.2332)
	PI(18:0_18:1)	-	[M-H]-	-	863.566	2.33	-	PH(inositol)-H2O-H(241.0121); FA(18:1)-H(281.2491); FA(18:0)-H(283.2648)
	PI(18:0_18:2)	-	[M-H]-	-	861.55	2.1	-	PH(inositol)-H2O-H(241.0121); FA(18:1)-H(281.2498); FA(18:2)-H(279.2336); A(18:0)-H(283.2642)
	PI(18:0_20:3)	-	[M-H]-	-	887.566	2.13	-	PH(inositol)-H2O-H(241.0120); FA(18:0)-H(283.2648); FA(20:3)-H(305.2492)
	PI(18:0_20:4)	-	[M-H]-	-	885.551	2.03	-	PH(inositol)-H2O-H(241.0121); FA(20:4)-H-CO2(259.2433); FA(18:0)-H(283.2647); FA(20:4)-H(303.2335)
	PI(18:0_22:4)	-	[M-H]-	-	913.582	2.25	-	PH(inositol)-H2O-H(241.0120); FA(18:0)-H(283.2646); FA(22:4)-H-CO2(287.2740); FA(22:4)-H(331.2647)
	PI(18:0_22:5)	-	[M-H]-	-	911.566	1.99	-	PH(inositol)-H2O-H(241.0120); FA(18:0)-H(283.2647); FA(22:5)-H(329.2490)
	PI(18:0_22:6)	-	[M-H]-	-	909.55	1.92	-	PH(inositol)-H2O-H(241.0120); FA(22:6)-H-CO2(283.2437); FA(18:0)-H(283.2651); FA(22:6)-H(327.2340)
	PI(18:1_18:1)	-	[M-H]-	-	861.55	2.05	-	PH(inositol)-H2O-H(241.0126); FA(18:1)-H(281.2496)
	PI(18:1_20:4)	-	[M-H]-	-	883.535	1.8	-	PH(inositol)-H2O-H(241.0122); FA(18:1)-H(281.2497); FA(20:4)-H(303.2336)
	PI(19:0_20:4)	-	[M-H]-	-	899.565	2.21	-	PH(inositol)-H2O-H(241.0123); FA(19:0)-H(297.2801); FA(20:4)-H(303.2342)
	PS(21:0_18:2); PS(17:1_22:1)	-	[M-H]-	-	828.576	2.67	-	FA(18:2)-H(279.2332); FA(17:1)-H(267.2332)
	PS(21:0_22:5)	-	[M-H]-	-	878.593	2.82	-	FA(22:5)-H(329.2490)
	SM 32:0	[M+H]+	-	677.558	-	2.23	-	-
	SM 32:2	[M+H]+	[M+CH3COO]-	673.527	731.536	1.86	(P-Cho)+H(184.0731)	(P-Cho)-CH3-H(168.0426), M-CH3(74.0366)
	SM 33:1	[M+H]+	[M+CH3COO]-	689.557	747.565	2.28	(P-Cho)+H(184.0731)	(P-Cho)-CH3-H(168.0426), M-CH3(74.0366)
	SM 34:0	[M+H]+	[M+CH3COO]-	705.589	763.598	2.61	(P-Cho)+H(184.0731)	(P-Cho)-CH3-H(168.0426), M-CH3(74.0366)
	SM 36:0	[M+H]+	-	733.62	-	3.08	-	-
	SM 36:3	[M+H]+	[M+CH3COO]-	727.573	785.582	2.24	(P-Cho)+H(184.0731)	(P-Cho)-CH3-H(168.0426), M-CH3(74.0366)
	SM 36:4	[M+H]+	-	725.558	-	2.47	(P-Cho)+H(184.0731)	-
	SM 38:3	[M+H]+	-	755.605	-	2.58	(P-Cho)+H(184.0731)	-
	SM 38:5	[M+H]+	-	751.575	-	2.12	-	-
	SM 40:1	[M+H]+	[M+CH3COO]-	787.669	845.676	3.95	(P-Cho)+H(184.0731)	(P-Cho)-CH3-H(168.0426), M-CH3(74.0366)
	SM 40:2	[M+H]+	[M+CH3COO]-	785.655	843.661	3.54	(P-Cho)+H(184.0731)	(P-Cho)-CH3-H(168.0426), M-CH3(74.0366)
	SM 42:4	[M+H]+	[M+CH3COO]-	809.651	867.66	3.09	(P-Cho)+H(184.0731)	(P-Cho)-CH3-H(168.0426), M-CH3(74.0366)
	SM(d16:1/16:0)	[M+H]+	[M+CH3COO]-	675.543	733.551	2.11	(P-Cho)+H(184.0731); So(d16:1)+H-2H2O(236.2373)	(P-Cho)-CH3-H(168.0426), M-CH3(74.0366)
	SM(d18:1/16:0)	[M+H]+	[M+CH3COO]-	703.573	761.582	2.47	(P-Cho)+H(184.0731); So(d18:1)+H-2H2O(264.2679)	(P-Cho)-CH3-H(168.0426), M-CH3(74.0366)
	SM(d18:1/18:0)	[M+H]+	[M+CH3COO]-	731.605	789.613	2.91	(P-Cho)+H(184.0731); So(d18:1)+H-2H2O(264.2679)	(P-Cho)-CH3-H(168.0426), M-CH3(74.0366)
	SM(d18:1/20:0)	[M+H]+	[M+CH3COO]-	759.637	817.645	3.43	(P-Cho)+H(184.0731); So(d18:1)+H-2H2O(264.2679)	(P-Cho)-CH3-H(168.0426), M-CH3(74.0366)
	SM(d18:1/24:0)	[M+H]+	[M+CH3COO]-	815.702	873.71	4.45	(P-Cho)+H(184.0731); So(d18:1)+H-2H2O(264.2679)	(P-Cho)-CH3-H(168.0426), M-CH3(74.0366)
	SM(d18:2/16:0)	[M+H]+	[M+CH3COO]-	701.558	759.566	2.13	(P-Cho)+H(184.0731); So(d18:2)+H-2H2O(262.2523)	(P-Cho)-CH3-H(168.0426), M-CH3(74.0366)
	SM(d18:2/18:0)	[M+H]+	[M+CH3COO]-	729.589	787.597	2.55	(P-Cho)+H(184.0731); So(d18:2)+H-2H2O(262.2523)	(P-Cho)-CH3-H(168.0426), M-CH3(74.0366)
	SM(d18:2/20:0)	[M+H]+	[M+CH3COO]-	757.621	815.629	3.02	(P-Cho)+H(184.0731); So(d18:2)+H-2H2O(262.2523)	(P-Cho)-CH3-H(168.0426), M-CH3(74.0366)
	SM(d18:2/24:1)	[M+H]+	[M+CH3COO]-	811.673	869.681	3.51	(P-Cho)+H(184.0731); So(d18:2)+H-2H2O(262.2523)	(P-Cho)-CH3-H(168.0426), M-CH3(74.0366)
	TG(10:0_16:0_16:1)	[M+NH4]+	-	738.661	-	5.44	NL[FA(16:0)-H+NH4](465.3928); NL[FA(16:1)-H+NH4](467.4098); NL[FA(10:0)-H+NH4](549.4894)	-
	TG(10:0_16:0_18:2)	[M+NH4]+	-	764.676	-	5.5	NL[FA(16:0)-H+NH4](491.4080); NL[FA(10:0)-H+NH4](575.5015); NL[FA(18:2)-H+NH4](467.4088)	-
	TG(14:0_18:2_18:3)	[M+NH4]+	-	842.723	-	5.65	NL[FA(18:2)-H+NH4](545.4553); NL[FA(18:3)-H+NH4](547.4709); NL[FA(14:0)-H+NH4](597.4863)	-
	TG(14:0_18:2_22:6); TG(16:1_16:1_22:6)	[M+NH4]+	-	892.738	-	5.65	NL[FA(22:6)-H+NH4](547.4723); NL[FA(16:1)-H+NH4](621.4865); NL[FA(18:2)-H+NH4](595.4710); NL[FA(14:0)-H+NH4](647.5031)	-
	TG(15:0_12:0_18:1)	[M+NH4]+	-	780.706	-	6	NL[FA(18:1)-H+NH4](481.4258); NL[FA(15:0)-H+NH4](521.4586)	-
	TG(15:0_14:0_18:2)	[M+NH4]+	-	806.721	-	6.03	NL[FA(18:2)-H+NH4](509.4557); NL[FA(15:0)-H+NH4](547.4711); NL[FA(14:0)-H+NH4](561.4867)	-
	TG(15:0_18:1_18:2); TG(15:1_18:1_18:1)	[M+NH4]+	-	860.769	-	6.42	NL[FA(18:1)-H+NH4](561.4867); [FA(18:2)-H+NH4](563.5025); NL[FA(15:0)-H+NH4](601.5178); NL[FA(15:1)-H+NH4](603.5334)	-
	TG(15:0_18:1_20:4)	[M+NH4]+	-	884.769	-	6.2	NL[FA(20:4)-H+NH4](563.5025); NL[FA(18:1)-H+NH4](585.4861); NL[FA(15:0)-H+NH4](625.5188)	-
	TG(15:0_18:2_16:1)	[M+NH4]+	-	832.736	-	6.1	NL[FA(18:2)-H+NH4](535.4715); NL[FA(16:1)-H+NH4](561.4872); NL[FA(15:0)-H+NH4](573.4871)	-
	TG(15:0_18:2_18:2)	[M+NH4]+	-	858.754	-	6.11	NL[FA(18:2)-H+NH4](561.4867); NL[FA(15:0)-H+NH4](599.5023)	-
	TG(16:0_12:0_14:0)	[M+NH4]+	-	740.675	-	5.76	NL[FA(16:0)-H+NH4](467.4084); NL[FA(14:0)-H+NH4](495.4401); NL[FA(12:0)-H+NH4](523.4710)	-
	TG(16:0_14:0_14:0)	[M+NH4]+	-	768.706	-	6.11	NL[FA(16:0)-H+NH4](495.4401); NL[FA(14:0)-H+NH4](523.4713:	-
	TG(16:0_14:0_16:0)	[M+NH4]+	-	796.738	-	6.46	NL[FA(16:0)-H+NH4](523.4709); NL[FA(14:0)-H+NH4](551.5020)	-
	TG(16:0_14:0_16:1)	[M+NH4]+	-	794.722	-	6.18	NL[FA(16:0)-H+NH4](521.4553); NL[FA(16:1)-H+NH4](523.4711); NL[FA(14:0)-H+NH4](549.4866)	-
	TG(16:0_14:0_18:1)	[M+NH4]+	-	822.753	-	6.5	NL[FA(18:1)-H+NH4](523.4709); NL[FA(16:0)-H+NH4](549.4866); NL[FA(14:0)-H+NH4](577.5179)	-
	TG(16:0_14:0_18:3); TG(16:1_14:0_18:2)	[M+NH4]+	-	818.722	-	5.91	NL[FA(18:3)-H+NH4](523.4714); NL[FA(16:0)-H+NH4](545.4554); NL[FA(14:0)-H+NH4](573.4867); NL[FA(18:2)-H+NH4](521.4554); NL[FA(16:1)-H+NH4](547.4707)	-
	TG(16:0_14:0_20:5)	[M+NH4]+	-	842.723	-	5.75	NL[FA(20:5)-H+NH4](523.4714); NL[FA(16:0)-H+NH4](569.4558); NL[FA(14:0)-H+NH4](597.4866)	-
	TG(16:0_15:0_16:1); TG(15:0_14:0_18:1)	[M+NH4]+	-	808.737	-	6.34	NL[FA(16:0)-H+NH4](535.4702); NL[FA(16:1)-H+NH4](537.4868); NL[FA(15:0)-H+NH4](549.4869); NL[FA(18:1)-H+NH4](509.4553); NL[FA(14:0)-H+NH4](563.5021)	-
	TG(16:0_15:0_18:1)	[M+NH4]+	-	836.772	-	6.65	NL[FA(18:1)-H+NH4](537.4868); NL[FA(16:0)-H+NH4](563.5024); NL[FA(15:0)-H+NH4](577.5180)	-
	TG(16:0_15:0_18:2)	[M+NH4]+	-	834.753	-	6.38	NL[FA(18:2)-H+NH4](537.4863); NL[FA(16:0)-H+NH4](561.4864); NL[FA(15:0)-H+NH4](575.5019)	-
	TG(16:0_16:0_16:0)	[M+NH4]+	-	824.77	-	6.77	NL[FA(16:0)-H+NH4](551.5023)	-
	TG(16:0_16:0_17:0)	[M+NH4]+	-	838.786	-	6.92	NL[FA(17:0)-H+NH4](551.5020); NL[FA(16:0)-H+NH4](565.5179)	-
	TG(16:0_16:0_19:0)	[M+NH4]+	-	866.819	-	7.2	NL[FA(19:0)-H+NH4](551.5006); NL[FA(16:0)-H+NH4](593.5489)	-
	TG(16:0_16:0_20:3); TG(16:0_18:1_18:2)	[M+NH4]+	-	874.785	-	6.6	NL[FA(20:3)-H+NH4](551.5023); NL[FA(16:0)-H+NH4](601.5166); NL[FA(18:1)-H+NH4](575.5022); NL[FA(18:2)-H+NH4](577.5178)	-
	TG(16:0_16:0_22:6); TG(16:0_18:2_20:4)	[M+NH4]+	-	896.769	-	6.22	NL[FA(22:6)-H+NH4](551.5025); NL[FA(16:0)-H+NH4](623.5021); NL[FA(20:4)-H+NH4](575.5023); NL[FA(18:2)-H+NH4](599.5023)	-
	TG(16:0_16:1_16:1); TG(16:0_14:0_18:2)	[M+NH4]+	-	820.737	-	6.21	NL[FA(18:2)-H+NH4](523.4708); NL[FA(16:0)-H+NH4](547.4706); ,NL[FA(14:0)-H+NH4](575.5017); NL[FA(16:1)-H+NH4](549.4867)	-
	TG(16:0_16:1_18:1)	[M+NH4]+	-	848.769	-	6.54	NL[FA(18:1)-H+NH4](549.4866); NL[FA(16:0)-H+NH4](575.5021); NL[FA(16:1)-H+NH4](577.5178); NL[FA(18:2)-H+NH4](549.4867)	-
	TG(16:0_16:1_20:4); TG(16:0_18:2_18:3)	[M+NH4]+	-	870.754	-	6.01	NL[FA(18:2)-H+NH4](573.4865); NL[FA(18:3)-H+NH4](575.5018); NL[FA(16:0)-H+NH4](597.4863); NL[FA(20:4)-H+NH4](549.4868); NL[FA(16:1)-H+NH4](599.5021)	-
	TG(16:0_16:1_22:6); TG(16:1_18:2_20:4)	[M+NH4]+	-	894.754	-	5.94	NL[FA(20:4)-H+NH4](573.4862); NL[FA(18:2)-H+NH4](597.4866); NL[FA(16:1)-H+NH4](623.5017); NL[FA(22:6)-H+NH4](549.4869); NL[FA(16:0)-H+NH4](621.4866)	-
	TG(16:0_17:0_18:1)	[M+NH4]+	-	864.802	-	6.95	NL[FA(18:1)-H+NH4](565.5177); NL[FA(17:0)-H+NH4](577.5178); NL[FA(16:0)-H+NH4](591.5333)	-
	TG(16:0_17:0_18:2); TG(16:0_17:1_18:1)	[M+NH4]+	-	862.784	-	6.7	NL[FA(18:2)-H+NH4](565.5181); NL[FA(17:0)-H+NH4](575.5018); NL[FA(16:0)-H+NH4](589.5179); NL[FA(18:1)-H+NH4](563.5024); NL[FA(17:1)-H+NH4](577.5177)	-
	TG(16:0_18:1_18:1); TG(18:0_16:1_18:1)	[M+NH4]+	-	876.801	-	6.86	NL[FA(18:1)-H+NH4](577.5181); NL[FA(16:0)-H+NH4](603.5335); NL[FA(18:0)-H+NH4](575.5042); NL[FA(16:1)-H+NH4](605.5449)	-
	TG(16:0_18:1_20:4)	[M+NH4]+	-	898.785	-	6.51	NL[FA(20:4)-H+NH4](577.5180); NL[FA(18:1)-H+NH4](599.5020); NL[FA(16:0)-H+NH4](625.5180)	-
	TG(16:0_18:1_22:0)	[M+NH4]+	-	934.881	-	7.66	NL[FA(22:0)-H+NH4](577.5189); NL[FA(18:1)-H+NH4](635.5974); NL[FA(16:0)-H+NH4](661.6112)	-
	TG(16:0_18:1_22:1)	[M+NH4]+	-	932.866	-	7.42	NL[FA(22:1)-H+NH4](577.5182); NL[FA(18:1)-H+NH4](633.5800); NL[FA(16:0)-H+NH4](659.5956)	-
	TG(16:0_18:1_22:6)	[M+NH4]+	-	922.785	-	6.35	NL[FA(22:6)-H+NH4](577.5179); NL[FA(18:1)-H+NH4](623.5019); NL[FA(16:0)-H+NH4](649.5179)	-
	TG(16:0_18:1_24:0)	[M+NH4]+	-	962.912	-	7.9	NL[FA(24:0)-H+NH4](577.5179); NL[FA(18:1)-H+NH4](663.6270); NL[FA(16:0)-H+NH4](689.6428)	-
	TG(16:0_18:2_18:2); TG(16:1_18:1_18:2)	[M+NH4]+	-	872.769	-	6.3	NL[FA(18:2)-H+NH4](575.5022); NL[FA(16:0)-H+NH4](599.5023); NL[FA(16:1)-H+NH4](601.5179)	-
	TG(16:0_18:2_20:5); TG(18:3_18:2_18:2)	[M+NH4]+	-	894.753	-	5.74	NL[FA(20:5)-H+NH4](575.5020); NL[FA(18:2)-H+NH4](597.4870); NL[FA(16:0)-H+NH4](621.4862); NL[FA(18:3)-H+NH4](599.5022)	-
	TG(16:0_18:2_22:5)	[M+NH4]+	-	922.785	-	6.19	NL[FA(22:5)-H+NH4](575.5023); NL[FA(18:2)-H+NH4](625.5176); NL[FA(16:0)-H+NH4](649.5182)	-
	TG(16:0_18:2_22:6); TG(16:0_20:4_20:4)	[M+NH4]+	-	920.769	-	6.06	NL[FA(22:6)-H+NH4](575.5021); NL[FA(18:2)-H+NH4](623.5017); NL[FA(16:0)-H+NH4](647.5015); NL[FA(20:4)-H+NH4](599.5009	-
	TG(16:0_18:3_22:6)	[M+NH4]+	-	918.754	-	5.76	NL[FA(22:6)-H+NH4](573.4868); NL[FA(18:3)-H+NH4](623.5024); NL[FA(16:0)-H+NH4](645.4860); NL[FA(18:2)-H+NH4](621.4864); NL[FA(20:4)-H+NH4](597.4846)	-
	TG(16:0_20:4_22:6)	[M+NH4]+	-	944.769	-	6	NL[FA(22:6)-H+NH4](599.5024); NL[FA(20:4)-H+NH4](623.5024); NL[FA(16:0)-H+NH4](671.5020)	-
	TG(16:0_22:5_22:5); TG(16:0_22:4_22:6); TG(18:1_20:4_22:5)	[M+NH4]+	-	972.8	-	6.22	NL[FA(22:5)-H+NH4](625.5177); NL[FA(22:6)-H+NH4](627.5332); NL[FA(20:4)-H+NH4](651.5339); NL[FA(18:1)-H+NH4](673.5187); NL[FA(22:4)-H+NH4](623.5017); NL[FA(16:0)-H+NH4](699.5336)	-
	TG(16:0_22:6_22:6)	[M+NH4]+	-	968.769	-	5.8	NL[FA(22:6)-H+NH4](623.5020); NL[FA(16:0)-H+NH4](695.5031)	-
	TG(16:0e/16:0/18:1) or TG(18:0p/16:0/16:0) or TG(18:1e/16:0/16:0)	[M+NH4]+	-	836.808	-	7.22	NL[FA(18:1)-H+NH4](537.5235); NL[FA(16:0)-H+NH4](563.5387)	-
	TG(16:1_12:0_18:1); TG(16:0_14:0_16:2); TG(16:0_12:0_18:2)	[M+NH4]+	-	792.706	-	5.86	NL[FA(18:2)-H+NH4](495.4399); NL[FA(16:0)-H+NH4](519.4397); NL[FA(12:0)-H+NH4](575.5022); NL[FA(16:0)-H+NH4](519.4399); NL[FA(16:2)-H+NH4](523.4707); NL[FA(14:0)-H+NH4](547.4706); NL[FA(16:1)-H+NH4](521.4554); NL[FA(18:1)-H+NH4](493.4240)	-
	TG(16:1_12:0_18:2); TG(10:0_18:1_18:2)	[M+NH4]+	-	790.692	-	5.55	NL[FA(16:1)-H+NH4](519.4394); NL[FA(12:0)-H+NH4](573.4863); NL[FA(18:2)-H+NH4](493.4238); NL[FA(10:0)-H+NH4](601.5178); NL[FA(18:1)-H+NH4](491.4085)	-
	TG(16:1_16:1_18:1); TG(16:0_16:1_18:2)	[M+NH4]+	-	846.753	-	6.25	NL[FA(18:1)-H+NH4](549.4866); NL[FA(16:0)-H+NH4](575.5021); NL[FA(16:1)-H+NH4](577.5178); NL[FA(18:2)-H+NH4](549.4867)	-
	TG(16:1_16:1_18:2)	[M+NH4]+	-	844.738	-	5.95	NL[FA(18:2)-H+NH4](547.4709); NL[FA(16:1)-H+NH4](573.4866)	-
	TG(16:1_18:2_18:3); TG(14:0_18:2_20:4), TG(16:0_14:0_22:6)	[M+NH4]+	-	868.738	-	5.73	NL[FA(18:2)-H+NH4](571.4707); NL[FA(18:3)-H+NH4](573.4863); NL[FA(16:1)-H+NH4](597.4865); NL[FA(20:4)-H+NH4](547.4711); NL[FA(22:6)-H+NH4](523.4709); NL[FA(16:0)-H+NH4](595.4711); NL[FA(14:0)-H+NH4](623.5046)	-
	TG(16:1_18:2_20:5)	[M+NH4]+	-	892.739	-	5.51	NL[FA(20:5)-H+NH4](573.4871); NL[FA(18:2)-H+NH4](595.4713); NL[FA(16:1)-H+NH4](621.4868)	-
	TG(16:1_18:2_22:5)	[M+NH4]+	-	920.769	-	5.97	NL[FA(22:5)-H+NH4](573.4855); NL[FA(18:2)-H+NH4](623.4978)	-
	TG(17:0_18:1_18:1)	[M+NH4]+	-	890.817	-	6.99	NL[FA(18:1)-H+NH4](591.5334); NL[FA(17:0)-H+NH4](603.5331)	-
	TG(17:0_18:1_18:2); TG(17:1_18:1_18:1)	[M+NH4]+	-	888.798	-	6.75	NL[FA(18:1)-H+NH4](589.5164); NL[FA(17:1)-H+NH4](603.5325); NL[FA(18:2)-H+NH4](591.5335); NL[FA(17:0)-H+NH4](601.5177)	-
	TG(17:0_18:2_20:4)	[M+NH4]+	-	910.785	-	6.38	NL[FA(20:4)-H+NH4](589.5183); NL[FA(18:2)-H+NH4](613.5180); NL[FA(17:0)-H+NH4](623.5019)	-
	TG(18:0_16:0_16:0)	[M+NH4]+	-	852.802	-	7.08	NL[FA(18:0)-H+NH4](551.5021); NL[FA(16:0)-H+NH4](579.5333)	-
	TG(18:0_16:0_18:0)	[M+NH4]+	-	880.832	-	7.35	NL[FA(18:0)-H+NH4](579.5336); NL[FA(16:0)-H+NH4](607.5631)	-
	TG(18:0_16:0_18:1)	[M+NH4]+	-	878.818	-	7.12	NL[FA(18:0)-H+NH4](577.5178); NL[FA(18:1)-H+NH4](579.5335); NL[FA(16:0)-H+NH4](605.5494)	-
	TG(18:0_18:0_18:1)	[M+NH4]+	-	906.85	-	7.4	NL[FA(18:0)-H+NH4](605.5502); NL[FA(18:1)-H+NH4](607.5651)	-
	TG(18:0_18:1_18:1); TG(16:0_18:1_20:1)	[M+NH4]+	-	904.833	-	7.15	NL[FA(20:1)-H+NH4](577.5180); NL[FA(18:0)-H+NH4](603.5331); NL[FA(18:1)-H+NH4](605.5489)	-
	TG(18:0_18:1_20:3); TG(18:0_18:0_20:4)	[M+NH4]+	-	928.833	-	7.1	NL[FA(20:3)-H+NH4](605.5485); NL[FA(18:0)-H+NH4](627.5335); NL[FA(18:1)-H+NH4](629.5487); NL[FA(20:4)-H+NH4](607.5643)	-
	TG(18:0_18:1_20:4)	[M+NH4]+	-	926.817	-	6.83	NL[FA(20:4)-H+NH4](605.5487); NL[FA(18:0)-H+NH4](625.5163); NL[FA(18:1)-H+NH4](627.5326);	-
	TG(18:0_18:1_22:5); TG(20:1_18:1_20:4)	[M+NH4]+	-	952.832	-	6.8	NL[FA(22:5)-H+NH4](605.5492); NL[FA(18:0)-H+NH4](651.5310); NL[FA(18:1)-H+NH4](653.5468); NL[FA(20:1)-H+NH4](625.5184); NL[FA(20:4)-H+NH4](631.5643)	-
	TG(18:0_18:1_22:6)	[M+NH4]+	-	950.817	-	6.67	NL[FA(22:6)-H+NH4](605.5495); NL[FA(18:0)-H+NH4](649.5184); NL[FA(18:1)-H+NH4](651.5334)	-
	TG(18:0_18:2_20:3); TG(18:1_18:2_20:2); TG(16:0_18:1_22:4)	[M+NH4]+	-	926.816	-	6.67	NL[FA(20:4)-H+NH4](605.5487); NL[FA(18:0)-H+NH4](625.5163); NL[FA(18:1)-H+NH4](627.5326); NL[FA(20:3)-H+NH4](603.5318); NL[FA(20:2)-H+NH4](601.5133); NL[FA(22:4)-H+NH4](577.5179); NL[FA(16:0)-H+NH4](653.5492)	-
	TG(18:0_20:4_22:6)	[M+NH4]+	-	972.8	-	6.35	NL[FA(22:6)-H+NH4](627.5332); NL[FA(20:4)-H+NH4](651.5339); NL[FA(18:0)-H+NH4](671.5012)	-
	TG(18:0_22:6_22:6)	[M+NH4]+	-	996.8	-	6.1	NL[FA(22:6)-H+NH4](651.5300)	-
	TG(18:0p/16:0/18:1) or TG(18:1e/16:0/18:1) or TG(20:1p/16:0/16:0) or TG(20:2e/16:0/16:0) or TG(16:0e/18:1/18:1)	[M+NH4]+	-	862.825	-	7.27	NL[FA(18:1)-H+NH4](563.5385); NL[FA(16:0)-H+NH4](589.5546)	-
	TG(18:1_12:0_14:0)	[M+NH4]+	-	766.691	-	5.82	NL[FA(14:0)-H+NH4](521.4556); NL[FA(12:0)-H+NH4](549.4882); NL[FA(18:1)-H+NH4](467.4072)	-
	TG(18:1_18:1_18:1); TG(18:0_18:1_18:2)	[M+NH4]+	-	902.817	-	6.9	NL[FA(18:1)-H+NH4](603.5334); NL[FA(18:2)-H+NH4](605.5486)	-
	TG(18:1_18:1_18:2)	[M+NH4]+	-	900.801	-	6.63	L[FA(18:1)-H+NH4](601.5180); NL[FA(18:2)-H+NH4](603.5336)	-
	TG(18:1_18:1_20:2)	[M+NH4]+	-	928.831	-	6.84	NL[FA(20:2)-H+NH4](603.5339); NL[FA(18:1)-H+NH4](629.5486)	-
	TG(18:1_18:1_20:4); TG(18:0_18:2_20:4); TG(16:0_18:1_22:5)	[M+NH4]+	-	924.8	-	6.56	NL[FA(22:5)-H+NH4](577.5182); NL[FA(18:1)-H+NH4](625.5175); NL[FA(16:0)-H+NH4](651.5329); NL[FA(20:4)-H+NH4](603.5336); NL[FA(18:0)-H+NH4](623.5020); 2,NL[FA(18:2)-H+NH4](627.5335); NL[FA(18:1)-H+NH4](625.5180)	-
	TG(18:1_18:1_22:1); TG(18:1_18:2_22:0)	[M+NH4]+	-	958.882	-	7.47	NL[FA(22:1)-H+NH4](603.5337); NL[FA(18:1)-H+NH4](659.5960); NL[FA(22:0)-H+NH4](601.5178); NL[FA(18:2)-H+NH4](661.6118)	-
	TG(18:1_18:1_22:6); TG(18:0_20:4_20:4)	[M+NH4]+	-	948.801	-	6.4	NL[FA(20:4)-H+NH4](627.5332); NL[FA(18:0)-H+NH4](647.5024); NL[FA(22:6)-H+NH4](603.5329); NL[FA(18:1)-H+NH4](649.5170)	-
	TG(18:1_18:1_24:0)	[M+NH4]+	-	988.927	-	7.95	NL[FA(24:0)-H+NH4](603.5334); NL[FA(18:1)-H+NH4](689.6428)	-
	TG(18:1_18:1_24:1)	[M+NH4]+	-	986.912	-	7.74	NL[FA(24:1)-H+NH4](603.5335); NL[FA(18:1)-H+NH4](687.6266)	-
	TG(18:1_18:2_18:2)	[M+NH4]+	-	898.785	-	6.35	NL[FA(18:1)-H+NH4](599.5022); NL[FA(18:2)-H+NH4](601.5177)	-
	TG(18:1_18:2_20:3)	[M+NH4]+	-	924.801	-	6.47	NL[FA(20:3)-H+NH4](601.5178); NL[FA(18:1)-H+NH4](625.5179); NL[FA(18:2)-H+NH4](627.5337)	-
	TG(18:1_18:2_20:4)	[M+NH4]+	-	922.785	-	6.27	NL[FA(20:4)-H+NH4](601.5174); NL[FA(18:1)-H+NH4](623.5016); NL[FA(18:2)-H+NH4](625.5181)	-
	TG(18:1_18:2_22:1)	[M+NH4]+	-	956.866	-	7.2	NL[FA(22:1)-H+NH4](601.5177); NL[FA(18:1)-H+NH4](657.5798); NL[FA(18:2)-H+NH4](659.5956)	-
	TG(18:1_18:2_22:4); TG(18:1_18:1_22:5); TG(18:0_18:1_22:6)	[M+NH4]+	-	950.816	-	6.51	NL[FA(22:6)-H+NH4](605.5495); [FA(18:0)-H+NH4](649.5184); NL[FA(18:1)-H+NH4](651.5334); NL[FA(22:5)-H+NH4](603.5333); NL[FA(22:4)-H+NH4](601.5178); NL[FA(18:2)-H+NH4](653.5494)	-
	TG(18:1_20:4_20:4); TG(18:1_18:2_22:6)	[M+NH4]+	-	946.785	-	6.1	NL[FA(22:6)-H+NH4](601.5180); NL[FA(18:1)-H+NH4](647.5024); NL[FA(18:2)-H+NH4](649.5181); NL[FA(20:4)-H+NH4](625.5171)	-
	TG(18:1_20:4_22:4); TG(18:1_20:2_22:6)	[M+NH4]+	-	974.816	-	6.44	NL[FA(22:6)-H+NH4](629.5507); NL[FA(20:2)-H+NH4](649.5134); NL[FA(22:4)-H+NH4](625.5183); NL[FA(20:4)-H+NH4](653.5484); 2,NL[FA(18:1)-H+NH4](675.5327)	-
	TG(18:1_20:4_22:6)	[M+NH4]+	-	970.785	-	6..05	NL[FA(22:6)-H+NH4](625.5179); NL[FA(20:4)-H+NH4](649.5179); NL[FA(18:1)-H+NH4](671.5028)	-
	TG(18:1_22:6_22:6)	[M+NH4]+	-	994.785	-	5.86	NL[FA(22:6)-H+NH4](649.5178); NL[FA(18:1)-H+NH4](695.5026)	-
	TG(18:2_18:2_18:2); TG(18:1_18:2_18:3)	[M+NH4]+	-	896.769	-	6.05	NL[FA(18:1)-H+NH4](597.4868); NL[FA(18:2)-H+NH4](599.5022); NL[FA(18:3)-H+NH4](601.5179)	-
	TG(18:2_18:2_22:6)	[M+NH4]+	-	944.769	-	5.8	NL[FA(22:6)-H+NH4](599.5021); NL[FA(18:2)-H+NH4](647.5020)	-
	TG(18:2_22:6_22:6)	[M+NH4]+	-	992.77	-	5.54	NL[FA(22:6)-H+NH4](647.5020); NL[FA(18:2)-H+NH4](695.5020)	-
	TG(18:3_18:2_18:3)	[M+NH4]+	-	892.739	-	5.42	NL[FA(18:2)-H+NH4](595.4708); NL[FA(18:3)-H+NH4](597.4865)	-
	TG(18:3_18:2_20:5)	[M+NH4]+	-	916.74	-	5.34	NL[FA(20:5)-H+NH4](597.4864); NL[FA(18:2)-H+NH4](619.4707); NL[FA(18:3)-H+NH4](621.4864)	-
	TG(20:0_18:1_20:4); TG(18:0_18:1_22:4); TG(18:1_18:1_22:3)	[M+NH4]+	-	954.848	-	7.12	NL[FA(22:3)-H+NH4](603.5328); NL[FA(18:1)-H+NH4](655.5659); NL[FA(20:4)-H+NH4](633.5811); NL[FA(22:4)-H+NH4](605.5493); NL[FA(18:0)-H+NH4](653.5489)	-
	TG(20:1_18:1_18:1)	[M+NH4]+	-	930.848	-	7.17	NL[FA(20:1)-H+NH4](603.5331); NL[FA(18:1)-H+NH4](631.5645)	-
	TG(20:1_18:1_18:2); TG(20:2_18:1_18:1)	[M+NH4]+	-	928.832	-	6.92	NL[FA(18:1)-H+NH4](629.5487); NL[FA(20:2)-H+NH4](603.5339); NL[FA(20:1)-H+NH4](601.5174); NL[FA(18:2)-H+NH4](631.5644)	-
	TG(20:3_18:2_20:3); TG(18:1_18:2_22:5)	[M+NH4]+	-	948.8	-	6.24	NL[FA(22:5)-H+NH4](601.5179); NL[FA(18:1)-H+NH4](649.5182); NL[FA(18:2)-H+NH4](651.5329); NL[FA(20:3)-H+NH4](625.5144)	-
	TG(20:5_18:2_18:2); TG(18:3_18:2_20:4)	[M+NH4]+	-	918.754	-	5.66	NL[FA(20:5)-H+NH4](599.5020); NL[FA(18:2)-H+NH4](621.4864); NL[FA(20:4)-H+NH4](597.4846);NL[FA(18:3)-H+NH4](623.5018)	-
	TG(20:5_18:2_20:4)	[M+NH4]+	-	942.754	-	5.57	NL[FA(20:4)-H+NH4](621.4868); NL[FA(20:5)-H+NH4](623.5024); NL[FA(18:2)-H+NH4](645.4864)	-
	TG(20:5_18:2_22:6)	[M+NH4]+	-	966.755	-	5.4	NL[FA(22:6)-H+NH4](621.4865); NL[FA(20:5)-H+NH4](647.5021); NL[FA(18:2)-H+NH4](669.4843)	-
	TG(22:0_18:1_18:1); TG(24:1_18:1_16:0)	[M+NH4]+	-	960.897	-	7.7	NL[FA(22:0)-H+NH4](603.5326); NL[FA(18:1)-H+NH4](661.6114); NL[FA(24:1)-H+NH4](577.5178); NL[FA(16:0)-H+NH4](687.6263)	-
	TG(22:5_18:2_20:4)	[M+NH4]+	-	970.785	-	5.95	NL[FA(22:5)-H+NH4](623.5022); NL[FA(20:4)-H+NH4](649.5175); NL[FA(18:2)-H+NH4](673.5170)	-
